# Supplementary material for: Risky Decision-Making in Adults with Alcohol Use Disorder—A Systematic and Meta-Analytic Review
Source: J Clin Med. 2023 Apr 18;12(8):2943. doi: 10.3390/jcm12082943 (PMC10143407; doi:10.3390/jcm12082943)
Supplement: Supplementary file 1 [file jcm-12-02943-s001.zip]

Archive with 1 entries (1 files):
- jcm-2310764-supplementary.pdf
